# Supplementary material for: Genome-Wide Association Study for Milk Protein Composition Traits in a Chinese Holstein Population Using a Single-Step Approach
Source: Front Genet. 2019 Feb 19;10:72. doi: 10.3389/fgene.2019.00072 (PMC6389681; doi:10.3389/fgene.2019.00072)
Supplement: Table S1 — Single-nucleotide polymorphisms showing the most significant association with six major milk proteins, casein index, protein percentage, and protein yield. [file Table_1.XLSX]

## Sheet: Sheet1
S1 Table Single nucleotide polymorphisms showing the most significant association with the 6 major milk proteins, casein index, protein percentage and protein yield.
TRAITS	ID	SNP NAME	CHR	POSITION	P_VALUE
αS1-CN	10416	BovineHD0100012060	1	42208032	8.75359e-09
αS1-CN	19775	BovineHD0100023098	1	80280132	1.37313e-09
αS1-CN	19781	BovineHD0100023104	1	80289630	5.31722e-09
αS1-CN	78458	BovineHD0300006568	3	20818599	1.09494e-08
αS1-CN	79086	BovineHD0300007332	3	23449027	1.49095e-08
αS1-CN	79087	BovineHD0300007333	3	23452618	1.31381e-08
αS1-CN	202357	BovineHD0700011092	7	38393525	1.58413e-08
αS1-CN	202362	BovineHD0700011098	7	38406749	1.25234e-08
αS1-CN	208638	BovineHD0700018730	7	64558468	1.44654e-08
αS1-CN	208643	BovineHD0700018734	7	64562393	3.55242e-10
αS1-CN	208644	BovineHD0700018735	7	64563065	4.26826e-09
αS1-CN	208645	BovineHD0700018736	7	64564518	1.67757e-09
αS1-CN	208646	BovineHD0700018737	7	64565585	2.96685e-09
αS1-CN	294378	BovineHD1000026522	10	91920241	5.02284e-09
αS1-CN	294379	BovineHD1000026523	10	91921116	3.53155e-09
αS1-CN	294380	BovineHD1000026524	10	91922320	4.85992e-09
αS1-CN	338903	BovineHD4100009605	12	50714802	1.06998e-09
αS1-CN	338904	BTA-23872-no-rs	12	50715278	1.02731e-08
αS1-CN	359156	BovineHD1300013721	13	46837363	3.79229e-09
αS1-CN	359157	BovineHD1300013722	13	46838362	4.64876e-09
αS1-CN	359158	BovineHD1300013723	13	46840304	9.71795e-09
αS1-CN	359160	BovineHD4100010199	13	46848858	7.10225e-09
αS1-CN	359163	BovineHD1300013727	13	46861407	2.30299e-09
αS1-CN	372103	BovineHD1400007026	14	24227327	2.06133e-09
αS1-CN	421705	BovineHD1600017754	16	63315536	7.92446e-09
αS1-CN	460052	BovineHD1800013826	18	46916508	9.26781e-09
αS1-CN	460056	BovineHD1800013830	18	46919687	4.65016e-09
αS1-CN	460058	BovineHD1800013832	18	46921891	6.68063e-09
αS1-CN	637867	BovineHD3000030816	30	110962219	1.19884e-08
αS2-CN	10414	BovineHD0100012057	1	42204682	2.00559e-09
αS2-CN	10415	BovineHD0100012058	1	42205386	4.01356e-09
αS2-CN	77979	BovineHD0300005915	3	18346413	1.70509e-08
αS2-CN	78458	BovineHD0300006568	3	20818599	1.16316e-08
αS2-CN	294378	BovineHD1000026522	10	91920241	5.5685e-09
αS2-CN	294379	BovineHD1000026523	10	91921116	3.48075e-09
αS2-CN	294380	BovineHD1000026524	10	91922320	4.793e-09
αS2-CN	310613	BovineHD1100013575	11	46559699	1.56479e-08
αS2-CN	338904	BTA-23872-no-rs	12	50715278	1.11919e-08
αS2-CN	366522	BovineHD1400000239	14	1855090	1.5416e-08
αS2-CN	366526	BovineHD1400000249	14	1892559	1.40687e-08
αS2-CN	366530	BovineHD1400000256	14	1943598	5.27008e-09
αS2-CN	366535	BovineHD1400000262	14	1967325	1.56267e-08
αS2-CN	372103	BovineHD1400007026	14	24227327	2.1083e-09
β-CN	19776	BovineHD0100023099	1	80282398	1.56424e-08
β-CN	19778	BovineHD0100023101	1	80285703	1.04503e-08
β-CN	19780	BovineHD0100023103	1	80288063	1.65152e-08
β-CN	19784	BovineHD0100023109	1	80313813	8.52225e-10
β-CN	78458	BovineHD0300006568	3	20818599	1.01096e-08
β-CN	173646	ARS-BFGL-NGS-42501	6	43920160	1.34597e-08
β-CN	173648	BovineHD0600011990	6	43924168	1.22513e-08
β-CN	184354	BovineHD4100005297	6	87189842	9.30066e-09
β-CN	272203	BovineHD1000000920	10	2912786	1.13984e-08
β-CN	294378	BovineHD1000026522	10	91920241	1.2346e-08
β-CN	294379	BovineHD1000026523	10	91921116	9.19873e-09
β-CN	294380	BovineHD1000026524	10	91922320	1.28391e-08
β-CN	338904	BTA-23872-no-rs	12	50715278	1.15041e-08
β-CN	348994	BovineHD1300000293	13	1323108	1.08436e-08
β-CN	360773	BovineHD1300016163	13	56494504	5.4632e-09
β-CN	372103	BovineHD1400007026	14	24227327	2.60411e-09
β-CN	421705	BovineHD1600017754	16	63315536	1.63753e-08
β-CN	423701	BovineHD1600019928	16	70094799	6.25109e-09
β-CN	512666	BovineHD2100013624	21	47737074	1.274e-08
β-CN	512670	BovineHD2100013628	21	47745958	2.67495e-10
κ-CN	20207	BovineHD0100023629	1	82289026	1.0871e-08
κ-CN	20208	BovineHD0100023630	1	82290540	1.44019e-08
κ-CN	20215	BovineHD4100000474	1	82305519	5.79184e-09
κ-CN	20216	BovineHD0100023637	1	82309220	1.69365e-08
κ-CN	60436	BovineHD0200024779	2	87059307	1.62905e-08
κ-CN	85985	BovineHD0300015117	3	49665930	1.09212e-08
κ-CN	153154	BovineHD0500024190	5	85474387	3.45439e-09
κ-CN	184353	BovineHD0600023882	6	87184171	1.26893e-08
κ-CN	184354	BovineHD4100005297	6	87189842	1.38227e-09
κ-CN	184359	BovineHD0600023887	6	87199876	7.1843e-09
κ-CN	184361	BovineHD4100005299	6	87202745	7.02518e-09
κ-CN	315812	BovineHD1100019296	11	68286773	1.49823e-08
κ-CN	315816	BovineHD1100019300	11	68295787	9.28216e-09
κ-CN	315818	Hapmap12055-BTA-86516	11	68298497	4.56795e-09
κ-CN	315819	BovineHD1100019302	11	68302383	8.48196e-09
κ-CN	317773	BovineHD1100021540	11	75397947	1.32253e-08
κ-CN	317837	BovineHD1100021615	11	75582470	3.3455e-09
κ-CN	317839	BovineHD1100021617	11	75584273	6.96883e-10
κ-CN	317843	BovineHD1100021620	11	75591051	1.30388e-08
κ-CN	372103	BovineHD1400007026	14	24227327	3.52539e-09
κ-CN	402925	BovineHD1500020782	15	72048722	4.91789e-09
κ-CN	402926	BovineHD1500020783	15	72056124	6.17396e-09
κ-CN	420607	BovineHD1600016585	16	59343715	4.5564e-09
κ-CN	420608	BovineHD1600016586	16	59345789	1.12331e-08
α-LA	77855	BovineHD0300005768	3	17918640	1.48702e-08
α-LA	77858	BovineHD0300005771	3	17923688	1.61339e-08
α-LA	77859	BovineHD0300005772	3	17929032	5.92489e-09
α-LA	80929	BovineHD0300009438	3	29921864	2.68243e-09
α-LA	126507	BovineHD0400027501	4	98267541	1.06845e-08
α-LA	153154	BovineHD0500024190	5	85474387	2.5047e-09
α-LA	154657	BovineHD0500025977	5	91467698	1.55956e-08
α-LA	154662	BovineHD0500025982	5	91482433	5.44072e-09
α-LA	241703	BovineHD0800028371	8	96028718	1.2503e-08
α-LA	241704	BovineHD0800028372	8	96030824	1.30009e-08
α-LA	317732	BovineHD1100021494	11	75326503	1.66716e-08
α-LA	317734	BovineHD1100021496	11	75328297	7.77409e-09
α-LA	317735	ARS-BFGL-NGS-110868	11	75329413	1.07299e-08
α-LA	317738	BovineHD1100021499	11	75330877	1.54563e-08
α-LA	317741	BovineHD1100021502	11	75333443	1.59503e-08
α-LA	318249	Hapmap53396-rs29011284	11	77012581	3.67564e-09
α-LA	318250	BovineHD1100022058	11	77012874	1.07348e-08
α-LA	333943	BovineHD1200008076	12	27088579	1.56965e-08
α-LA	333947	BovineHD1200008080	12	27091620	7.27188e-09
α-LA	333948	BovineHD1200008081	12	27092373	4.17103e-09
α-LA	333949	BovineHD1200008082	12	27093079	1.13316e-08
α-LA	333951	BovineHD1200008086	12	27097379	6.64004e-09
α-LA	372103	BovineHD1400007026	14	24227327	6.29412e-09
α-LA	472721	BovineHD1900008921	19	30350222	1.33692e-08
α-LA	537407	BovineHD2300001942	23	7667005	1.34085e-08
α-LA	537408	BovineHD4100015923	23	7669444	6.41579e-09
α-LA	537409	BovineHD2300001943	23	7675451	1.1106e-08
α-LA	604478	BovineHD2800001882	28	6305961	1.67662e-08
β-LG	20654	BovineHD0100024334	1	84998248	1.05376e-08
β-LG	57357	BovineHD0200021210	2	74087452	4.51543e-09
β-LG	107666	BovineHD0400005066	4	17286284	1.48948e-08
β-LG	112587	BovineHD0400010934	4	39071986	5.73429e-09
β-LG	112588	BovineHD0400010935	4	39080216	9.98438e-09
β-LG	243168	BovineHD0800030566	8	102833602	1.65478e-08
β-LG	251694	BovineHD0900007594	9	28152780	7.9007e-09
β-LG	251703	BovineHD0900007603	9	28176701	2.19863e-09
β-LG	525318	BovineHD2200006880	22	23297185	1.22987e-08
β-LG	525319	BovineHD2200006882	22	23298949	8.53335e-09
β-LG	525324	BovineHD2200006888	22	23309475	7.71672e-09
β-LG	525325	BovineHD2200006889	22	23317156	2.67143e-10
β-LG	525326	BovineHD2200006891	22	23324085	1.81607e-09
casein index	10267	BovineHD0100011894	1	41717537	9.39399e-09
casein index	10414	BovineHD0100012057	1	42204682	1.20658e-08
casein index	20654	BovineHD0100024334	1	84998248	1.46623e-08
casein index	57358	BovineHD0200021211	2	74088581	8.29516e-09
casein index	78458	BovineHD0300006568	3	20818599	8.76982e-09
casein index	78459	BovineHD0300006569	3	20822440	1.64606e-08
casein index	112587	BovineHD0400010934	4	39071986	6.36014e-09
casein index	112588	BovineHD0400010935	4	39080216	1.14163e-08
casein index	208914	BovineHD0700019024	7	65265930	3.31122e-09
casein index	251696	BovineHD0900007596	9	28156374	8.40045e-09
casein index	251697	BovineHD0900007597	9	28167215	1.00807e-08
casein index	251700	BovineHD0900007600	9	28174804	1.4665e-08
casein index	251703	BovineHD0900007603	9	28176701	5.26264e-09
casein index	251704	BovineHD0900007604	9	28184358	4.35164e-10
casein index	290712	BTA-105475-no-rs	10	78424435	4.64834e-09
casein index	290713	BovineHD1000022418	10	78429719	5.81541e-09
casein index	290714	BovineHD1000022419	10	78430626	1.15948e-08
casein index	338904	BTA-23872-no-rs	12	50715278	4.1435e-09
casein index	338905	BovineHD1200013928	12	50718043	1.11071e-08
casein index	380352	BovineHD1400018211	14	65189167	1.63671e-08
casein index	380356	BovineHD1400018214	14	65193904	5.20455e-09
casein index	454906	BovineHD1800008444	18	27209044	5.74867e-09
casein index	478008	BovineHD1900014851	19	53055722	1.06634e-08
casein index	589818	BovineHD2600013846	26	48094446	1.17383e-08
protein percentage	29298	BovineHD0100034651	1	122517116	1.5372e-08
protein percentage	29299	BovineHD0100034652	1	122518384	1.5372e-08
protein percentage	90094	BTA-74217-no-rs	3	67124807	1.55453e-08
protein percentage	117003	BovineHD0400016100	4	59295152	1.11314e-08
protein percentage	117004	BovineHD0400016101	4	59301627	1.27805e-08
protein percentage	153870	BovineHD0500025027	5	88227159	1.17781e-08
protein percentage	155818	BovineHD0500027359	5	96358297	1.64077e-08
protein percentage	204107	BovineHD0700013169	7	45866756	1.55335e-08
protein percentage	205901	BovineHD0700015540	7	53885243	1.1341e-08
protein percentage	205902	BovineHD0700015541	7	53885928	2.14714e-09
protein percentage	205910	BovineHD0700015548	7	53910675	1.65375e-08
protein percentage	216765	BovineHD0700028031	7	96203942	7.57342e-09
protein percentage	366527	BovineHD1400000251	14	1911696	5.5765e-09
protein percentage	369524	BovineHD1400003452	14	11890608	1.26395e-08
protein percentage	369526	BovineHD1400003457	14	11899905	1.33389e-08
protein percentage	369530	BovineHD1400003460	14	11905327	3.20572e-09
protein percentage	369534	BovineHD1400003464	14	11911992	1.70138e-09
protein percentage	508056	BovineHD2100008279	21	28585036	1.62462e-08
protein percentage	598446	BovineHD2700008427	27	30501148	1.5968e-08
protein percentage	622208	BovineHD2900008159	29	27751117	1.52636e-08
protein percentage	622211	BovineHD2900008163	29	27769065	4.78323e-09
protein percentage	622214	BovineHD2900008168	29	27776072	1.14654e-08
protein yield	19776	BovineHD0100023099	1	80282398	1.60122e-08
protein yield	19779	BovineHD0100023102	1	80286424	1.48342e-08
protein yield	19784	BovineHD0100023109	1	80313813	3.99765e-09
protein yield	45142	BovineHD0200006708	2	23572475	1.49171e-09
protein yield	45143	BovineHD0200006709	2	23574276	2.25003e-09
protein yield	45150	BovineHD0200006716	2	23584485	1.24114e-08
protein yield	61375	BovineHD0200025935	2	91118631	1.36274e-08
protein yield	205687	BovineHD0700015278	7	53061990	1.48788e-08
protein yield	283357	BovineHD1000013999	10	46727430	1.09093e-08
protein yield	359154	BovineHD1300013719	13	46832055	1.65348e-08
protein yield	359157	BovineHD1300013722	13	46838362	2.39007e-09
protein yield	359160	BovineHD4100010199	13	46848858	7.21891e-09
protein yield	372103	BovineHD1400007026	14	24227327	2.76348e-09
protein yield	402928	BovineHD1500020785	15	72063434	1.36392e-08
protein yield	460055	BovineHD1800013829	18	46918922	3.34596e-09
protein yield	460057	BovineHD1800013831	18	46920363	1.11649e-08
protein yield	460059	BovineHD1800013833	18	46922699	9.62504e-09
protein yield	460060	BovineHD1800013834	18	46930251	1.05339e-08
protein yield	460064	BovineHD1800013838	18	46935240	1.53256e-08
protein yield	483244	BovineHD4100014486	20	5947692	1.92547e-09
